# Supplementary material for: Association between Chronic Environmental Lead (Pb) Exposure and Cytokines in Males and Females of Reproductive Age from Kabwe, Zambia
Source: Int J Environ Res Public Health. 2023 Apr 20;20(8):5596. doi: 10.3390/ijerph20085596 (PMC10138795; doi:10.3390/ijerph20085596)
Supplement: Supplementary file 1 [file ijerph-20-05596-s001.zip]

Archive with 1 entries (1 files):
- ijerph-2262727-supplementary.pdf
